# Supplementary material for: Staphylococcus aureus Leukocidin LukED and HIV-1 gp120 Target Different Sequence Determinants on CCR5
Source: mBio. 2016 Dec 13;7(6):e02024-16. doi: 10.1128/mBio.02024-16 (PMC5156306; doi:10.1128/mBio.02024-16)
Supplement: Table S1 — List of primers used for constructing CCR5/CCR2b chimeric receptors, CCR5 mutants, and LukE Δ64–69. [file mbo006163098st1.xlsx]

## Sheet: Sheet1
Table 2: Primers
N-terminal CCR5 and CCR2 backbone (Restriction sites used: HindIII (5') and XhoI (3')
VJT1368	Forward Primer for 5'-HindIII-"N-term CCR5”-3' to construct CCR2 with N-terminal CCR5 chimera by overlap extension PCR	5'-GATCGAAGCTTATGGATTATCAAGTGTCAAGTCC-3'
VJT1370	Reverse Primer for 3'-TM1 of CCR2 -“N-term CCR5” -5' to construct CCR2 with N-terminal CCR5 chimera by overlap extension PCR	5'-GTTGGGCCCCAATTTGCTTCACATTGATTTTTTGGC-3'
VJT1372	Forward Primer for 5'-N-term CCR5-"TM1 of CCR2”-3' to construct CCR2 with N-terminal CCR5 chimera by overlap extension PCR	5'-GCCAAAAAATCAATGTGAAGCAAATTGGGGCCCAAC-3'
VJT1374	Reverse Primer for 3'-XhoI-“Stop”-“C-term CCR2” to construct CCR2 with N-terminal CCR5 chimera by overlap extension PCR	5'-GATCGCTCGAGTTATAAACCAGCCGAGACTTCC-3'
N-terminal CCR2 and CCR5 backbone
VJT1369	Forward Primer for 5'-HindIII-“N-term CCR2”-3' to construct CCR5 with N-terminal CCR2 chimera by overlap extension PCR	5'-GATCGAAGCTTATGCTGTCCACATCTCGTTC-3'
VJT1371	Reverse Primer for 3'-TM1 of CCR5-N-term CCR2”-5' to construct CCR5 with N-terminal CCR2 chimera by overlap extension PCR	5'-CGGGCTGCGATTTGCTTCACGTCAAATTTATGAC-3'
VJT1373	Forward Primer for 5'-N-term CCR2-“TM1 of CCR5” to construct CCR5 with N-terminal CCR2 chimera by overlap extension PCR	5'-GTCATAAATTTGACGTGAAGCAAATCGCAGCCCG-3'
VJT1375	Reverse Primer for 3'-XhoI-“stop”-“C-term CCR5” to construct CCR5 with N-terminal CCR2 chimera by overlap extension PCR	5'-GATCGCTCGAGTCACAAGCCCACAGATATTTCC-3'
CCR5 Chimera: all constructs were made by overlapping PCR using VJT1368 (CCR5 Fw) and VJT1375 (CCR5 Rv) and the indicated primers below.
VJT1368	Forward primer to clone HindIII and the 5' end of CCR5 cDNA	5' GATCG AAGCTTATGGATTATCAAGTGTCAAGTCCAATC 3'
VJT1375	Reverse primer to clone XhoI and the 3' end of CCR5 cDNA	5'-GATCGCTCGAGTCACAAGCCCACAGATATTTCC-3'
CCR5/CCR2 ECL1 fw	Forward primer to clone ECL1 of CCR2 to replace ECL1 of CCR5	5’TGGGTCTTTGGAAATGCAATGTGTAAACTCTTGACAGGGCTC 3’
CCR5/CCR2 ECL1 rv	Reverse primer to clone ECL1 of CCR2 to replace ECL1 of CCR5	5’ ATTTCCAAAGACCCACTCGTTGGCAGCACTGTGAGCCCAGAAGGG 3’
CCR5/CCR2 ECL2 fw	Forward primer to clone ECL2b of CCR2 to replace ECL2b of CCR5	5’ CCTTATTTTCCAAGGGGTTGGAACAATTTCCACACATTAAAGATAGTC 3’
CCR5/CCR2 ECL2 rv	Reverse primer to clone ECL2b of CCR2 to replace ECL2b of CCR5	5’ TGGAAAATAAGGGCCGCAGACGTAAACACTATCTTCTTTTTGAGATCT 3’
CCR5/CCR2 ECL3 fw	Forward primer to clone ECL3 of CCR2 to replace ECL3 of CCR5	5’ TGCGAAAGCTCTAGCCAGTTGGACCAAGCTATG 3’
CCR5/CCR2 ECL3 rv	Reverse primer to clone ECL3 of CCR2 to replace ECL3 of CCR5	5’ AGAGCTTTCGCAATTACTCAGGCCAAAGAATTC 3’
CCR2 Chimera: all constructs were made by overlapping PCR using VJT1369 (CCR2 Fw) and VJT1374 (CCR2 Rv) and the indicated primers below.
VJT1369	Forward primer to clone HindIII and the 5' end of CCR2 cDNA	5' GATCG AAGCTTATGCTGTCCACATCTCGTTC 3'
VJT1374	Reverse primer to clone XhoI and the 3' end of CCR2 cDNA	5' GATCGCTCGAGTTATAAACCAGCCGAGACTTCC 3'
CCR2/CCR5 ECL1 fw	Forward primer to clone ECL1 of CCR5 to replace ECL1 of CCR2	5' GATGTGATACAGCCCTGTGAATAATTGGCACATTGTATTCCCAAAGTCCCAC 3'
CCR2/CCR5 ECL1 rv	Reverse primer to clone ECL1 of CCR5 to replace ECL1 of CCR2	5' CTCCCATTGTGGGCTCACTATGCTGCAGCTCAGTGGGACTTTGGGAATAC 3'
CCR2/CCR5 ECL2 fw	Forward primer to clone ECL2b of CCR5 to replace ECL2b of CCR2	5' CTCATTTTCCATACAGTCAGTATCAATTCTGGAAGAATTTCCAGACAATAATGAGGAACATTTTGGG 3'
CCR2/CCR5 ECL2 rv	Reverse primer to clone ECL2b of CCR5 to replace ECL2b of CCR2	5' CCAGAATTGATACTGACTGTATGGAAAATGAGAGCTACAGGTATAATGAAGACCTTCTTTCTGGCATTTAGTAAAGATG 3'
CCR2/CCR5 ECL3 fw	Forward primer to clone ECL3 of CCR5 to replace ECL3of CCR2	5' ATAACTGTTCAAGCTCCAATCGACTGGACCAAGCCACGC 3'
CCR2/CCR5 ECL3 rv	Reverse primer to clone ECL3 of CCR5 to replace ECL3 of CCR2	5' GATTGGAGCTTGAACAGTTATTCAGGCCGAAGAATTCCTG 3'
CCR5 mutants: all constructs were made by overlapping PCR using VJT1368 (CCR5 Fw) and VJT1375 (CCR5 Rv) primers and the indicated primers below.
CCR5 Y37A mutant fw	Forward primer to mutate tyrosine at position 37 into alanine	5’ CTCCTGCCTCCGCTCGCCTCACTGGTGTTC 3’
CCR5 Y37A mutant rv	Reverse primer to mutate tyrosine at position 37 into alanine	5’ GAACACCAGTGAGGCGAGCGGAGGCAGGAG 3’
CCR5 Y108A mutant fw	Forward primer to mutate tyrosine at position 108 into alanine	5’ CTCTTGACAGGGCTCGCCTTTATAGGCTTC 3’
CCR5 Y108A mutant rv	Reverse primer to mutate tyrosine at position 108 into alanine	5’ GAAGCCTATAAAGGCGAGCCCTGTCAAGAG 3’
CCR5 G163R mutant fw	Forward primer to mutate glycine at position 163 into arginine	5’ TTTGCGTCTCTCCCAAGGATCATCTTTACC 3’
CCR5 G163R mutant rv	Reverse primer to mutate glycine at position 163 into arginine	5’ GGTAAAGATGATCCTTGGGAGAGACGCAAA 3’
CCR5 S179D mutant fw	Forward primer to mutate serine at position 179 into aspartic acid	5’ CTTCATTACACCTGCGACTCTCATTTTCCA 3’
CCR5 S179D mutant rv	Reverse primer to mutate serine at position 179 into aspartic acid	5’ TGGAAAATGAGAGTCGCAGGTGTAATGAAG 3’
CCR5 K191A mutant fw	Forward primer to mutate lysine at position 191 into alanine	5’ CAGTATCAATTCTGGGCCAATTTCCAGACA 3’
CCR5 K191A mutant rv	Reverse primer to mutate lysine at position 191 into alanine	5’ TGTCTGGAAATTGGCCCAGAATTGATACTG 3’
CCR5 I198A mutant fw	Forward primer to mutate isoleucine at position 198 into alanine	5’ TTCCAGACATTAAAGGCAGTCATCTTGGGG 3’
CCR5 I198A mutant rv	Reverse primer to mutate isoleucine at position 198 into alanine	5’ CCCCAAGATGACTGCCTTTAATGTCTGGAA 3’
CCR5 KE171-172AA mutant fw	Forward primer to mutate lysine (position 171) and glutamic acid (position 171) into alanines	5’ ACCAGATCTCAAGCAGCAGGTCTTCATTAC 3’
CCR5 KE-171-172AA mutant rv	Reverse primer to mutate lysine (position 171) and glutamic acid (position 171) into alanines	5’ GTAATGAAGACCTGCTGCTTGAGATCTGGT 3’
CCR5 RLD274-276ALA mutant fw	Forward primer to mutate arginine (position 274) and aspartic acid (position 276) into alanines	5’ AGTAGCTCTAACGCCTTGGCCCAAGCTATGCAGGTG 3’
CCR5 RLD274-276ALA mutant rv	Reverse primer to mutate arginine (position 274) and aspartic acid (position 276) into alanines	5’ CACCTGCATAGCTTGGGCCAAGGCGTTAGAGCTACT 3’
lukE Δ64-69 construct
VJT629	Forward primer to clone the lukED loci from Newman into the pOS1-plukAB-lukAss.-his vector using BamH1 and Pst1.	5' CCC GGATCC AATACTAATATTGAAAATATTGGTGATG 3'
VJT684	Reverse internal primer to amplify lukE with a deletion of the KGSGYE sequence (aa's 64-69) --> unique in LukE	5' CATTCGTTTAGTTAACACATCTGAAAATG 3'
VJT683	Forward internal primer to amplify lukE with a deletion of the KGSGYE sequence (aa's 64-69) --> unique in LukE	5' CATTTTCAGATGTGTTAACTAAACGAATG 3'
VJT1114	Reverse primer for cloning WT lukE into pOS1-PlukAB-lukAss-his.	5' CCC CTGCAG TTA ATTATGTCCTTTCACTTTAATTTCG 3'
